# Supplementary material for: Optogenetic Regulation of Localization and Function of Serotonin Transporter by Modulating Its Interaction with Soluble Guanylate Cyclase
Source: Int J Mol Sci. 2026 May 20;27(10):4587. doi: 10.3390/ijms27104587 (PMC13206950; doi:10.3390/ijms27104587)
Supplement: Supplementary file 1 [file ijms-27-04587-s001.zip]

Archive with 1 entries (1 files):
- ijms-4246469-supplementary.pdf
